# Supplementary material for: Beneficial Impact of Inhaled 25(OH)-Vitamin D3 and 1,25(OH)2-Vitamin D3 on Pulmonary Response in the Murine Model of Hypersensitivity Pneumonitis
Source: Int J Mol Sci. 2024 Sep 24;25(19):10289. doi: 10.3390/ijms251910289 (PMC11476509; doi:10.3390/ijms251910289)
Supplement: Supplementary file 1 [file ijms-25-10289-s001.zip]

Archive with 8 entries (8 files):
- Figure S1. Surface staining.tif
- Figure S2. Intracellular staining.tif
- Table S1.pdf
- Table S2.pdf
- Table S3.pdf
- Table S4.pdf
- Table S5.pdf
- Table S6.pdf
